# Supplementary material for: The in-tissue molecular architecture of β-amyloid pathology in the mammalian brain
Source: Nat Commun. 2023 May 17;14:2833. doi: 10.1038/s41467-023-38495-5 (PMC10192217; doi:10.1038/s41467-023-38495-5)
Supplement: Supplementary file 4 — Supplementary Data 1 [file 41467_2023_38495_MOESM4_ESM.xlsx]

## Sheet: App^NL-G-F
Supplementary Dataset 1. Statitists and constituents of in-tissue tomomgrams from MX04-labelled amyloid plaques.
A, Animal number. B, tomography dataset number. C,tomogram number. D, objective aperture of electron microscope with wither Volta phase plate (VPP) or 100 μm aperture. E, estimated average defoca of tomographic tilt series. F, average phase shift of VPP tomographic tilt series.
G, result of cryogenic correlated light and electron microscopy indicating if tomgraphic tilt series was collected over tissue tissue cryo-section containing methoxy-X04 (1) or not (0). H, tomgraphic tilt seriese collected at central core regions of MX04-labelled amyloid plaque (1) or not (0). I, tomographic tilt series collected at peripheral regions of MX04-labelled amyloid plaque (1) or not (0…
J,result of cryogenic correlated light and electron microscopy indicating if tomgraphic tilt series was collected over tissue cryo-section containing dextran-AF646 extracellular marker (1) or not (0).
K- M , amyloid constituents of tomographic volumes: fibrils present (1) or not (0), fibrils arranged in parallel bundles (1) or not (0), fibrils arranged in a lattice/mesh (1) or not.
N-R, extracellular non-amyloid constituents of tomographic volumes : exosomes, C-shaped extracellular vesicles, ellipsoidal extracellular vesicles, extracellular multilamella bodies and extracelluar droples if present (1) or not (0). See methods section for criteria for identifying constituents.
S-Y, intracellular constituents of tomographic volumes : Plasma membrane, subcellular compartments, ribosomes, endoplasmic reticulum (ER), microtubules, mitochondiar, multivesicular bodies, vesicles. If present (1) or not (0). See methods section for criteria for identifying constituents.
		cryoET				cryoCLEM					Amyloid				Extracellular non-amyloid constituents							Instracellular organelles and macromolecular constituents
Animal	Tomography dataset	Tomogram number	Objective aperture	Estimated Defocus (μm)	Estimated phase shift (°)	cCLEM Mx04	MX04 Core	MX04 Periphary	cryoCLEM Dextan-AF647	Fibrils	Parallel bundles	Lattice	Exosomes	C-shapped vesicles	Ellipsoidal vesicles	Multilamella bodies	Extracellular droplets	Plasma membrane	Subcellular compartments	Ribosomes	ER	Microtubules	Mitochondria	Vesicles
1	1	1	VPP	-2.35	85.52	1	1	0	-	1	1	1	0	1	1	0	1	0	1	0	0	0	0	0
1	2	1	VPP	-5.65	57.01	1	1	0	-	1	1	1	0	0	0	1	0	0	0	0	0	0	0	0
1	2	2	VPP	-5.75	82.23	1	0	1	-	1	1	0	0	0	0	1	0	0	1	0	0	0	1	0
1	2	3	VPP	-1.35	87.38	1	1	0	-	1	1	1	1	0	0	0	0	0	0	0	0	0	0	0
2	3	1	100	-4.42	-	1	0	1	-	1	1	1	0	1	1	0	1	0	1	0	0	0	0	0
2	3	2	100	-4.63	-	1	1	0	-	1	1	0	0	1	1	0	1	1	1	1	0	0	0	0
2	3	3	100	-4.71	-	1	1	0	-	1	1	0	0	0	0	0	1	0	0	0	0	0	0	0
2	3	4	100	-5.08	-	1	1	0	-	1	1	0	1	0	1	1	1	0	1	0	0	0	0	0
2	3	5	100	-3.7	-	1	0	1	-	1	0	0	0	0	0	0	0	0	0	1	1	0	0	0
2	3	6	100	-4.41	-	1	1	0	-	1	0	1	1	0	0	0	1	1	0	1	0	0	0	1
2	3	7	100	-4.43	-	1	0	1	-	1	1	1	1	0	0	0	0	1	0	1	1	1	0	1
2	3	8	100	-4.66	-	1	0	1	-	1	0	0	0	0	0	0	0	1	0	1	0	0	1	0
2	3	9	100	-5.41	-	1	0	1	-	1	0	1	0	0	0	0	0	1	0	1	1	1	1	1
2	3	10	100	-4.42	-	0	-	-	-	0	0	0	0	0	0	1	0	0	0	0	0	0	0	0
2	4	1	100	-4.66	-	1	0	1	1	1	0	1	0	0	0	1	0	1	1	0	0	1	1	0
2	4	2	100	-4.84	-	1	0	1	1	1	1	1	0	0	0	0	0	1	0	1	1	1	1	1
2	4	3	100	-5.14	-	1	1	0	1	1	0	1	1	1	1	0	1	0	1	0	0	0	0	0
2	4	4	100	-5.26	-	1	0	1	1	1	0	1	1	0	0	1	0	0	1	1	0	1	0	0
2	4	5	100	-4.4	-	1	0	1	1	1	1	0	0	0	0	1	0	0	0	1	1	1	1	0
2	4	6	100	-4.6	-	1	1	0	1	1	1	1	0	0	0	0	0	1	0	1	0	0	0	0
2	4	7	100	-4.3	-	1	0	1	1	1	1	1	1	0	0	0	1	0	1	0	0	0	0	0
2	4	8	100	-5.4	-	0	-	-	1	1	1	0	0	0	0	0	0	0	0	0	0	1	1	1
2	4	9	100	-4.39	-	0	-	-	1	0	0	0	1	0	0	0	0	1	0	1	0	0	0	0
