# Supplementary material for: The in-tissue molecular architecture of β-amyloid pathology in the mammalian brain
Source: Nat Commun. 2023 May 17;14:2833. doi: 10.1038/s41467-023-38495-5 (PMC10192217; doi:10.1038/s41467-023-38495-5)
Supplement: Supplementary file 5 — Supplementary Data 2 [file 41467_2023_38495_MOESM5_ESM.xlsx]

## Sheet: App^WT
Supplementary Dataset 2. Statistics and constituents of in-tissue tomograms from control (AppWT/WT - Psd95GFP/GFP) mice.
A, Animal number. B, tomography dataset number. C,tomogram number. D, objective aperture of electron microscope (μm) . E, estimated average defocus of tomographic tilt series.
F-H, amyloid constituents of tomographic volumes: fibrils present (1) or not (0), fibrils arranged in parallel bundles (1) or not (0), fibrils arranged in a lattice/mesh (1) or not.
I-M, extracellular non-amyloid constituents of tomographic volumes : exosomes, C-shaped extracellular vesicles, ellipsoidal extracellular vesicles, extracellular multilamella bodies and extracelluar droples if present (1) or not (0). See methods section for criteria for identifying constituents.
		cryoET			Amyloid					Extracellular non-amyloid constituents
Animal	Tomography dataset	Tomogram number	Objective aperture	Estimated Defocus (μm)	Fibrils	Parallel bundles	Lattice	Exosomes	C-shaped vesicles	Ellipsoidal vesicles	Multilamella bodies	Extracellular droplets
1	1	1	100	-5.5	0	0	0	1	0	0	0	0
1	1	2	100	-5.6	0	0	0	0	0	0	0	0
1	1	3	100	-5.4	0	0	0	0	0	0	0	0
1	1	4	100	-6.5	0	0	0	0	0	0	0	0
1	1	5	100	-5.6	0	0	0	0	0	0	0	0
1	1	6	100	-5.6	0	0	0	0	0	0	0	0
1	1	7	100	-5.3	0	0	0	0	0	0	0	0
1	1	8	100	-5.3	0	0	0	0	0	0	0	0
1	1	9	100	-5.6	0	0	0	0	0	0	0	0
1	1	10	100	-6.2	0	0	0	0	0	0	0	0
2	2	1	100	-4.7	0	0	0	0	0	0	0	0
2	2	2	100	-4.3	0	0	0	0	0	0	0	0
2	2	3	100	-5.4	0	0	0	0	0	0	0	0
2	2	4	100	-6.6	0	0	0	0	0	0	0	0
3	3	1	100	-5.8	0	0	0	0	0	0	0	0
3	3	2	100	-5.1	0	0	0	0	0	0	0	0
3	3	3	100	-5.8	0	0	0	0	0	0	0	0
3	3	4	100	-6.6	0	0	0	0	0	0	0	0
3	3	5	100	-6.3	0	0	0	0	0	0	0	0
3	3	6	100	-6.7	0	0	0	1	0	0	0	0
3	3	7	100	-5.8	0	0	0	1	0	0	0	0
3	3	8	100	-6.4	0	0	0	0	0	0	0	0
3	3	9	100	-5.6	0	0	0	0	0	0	0	0
3	3	10	100	-6	0	0	0	0	0	0	0	0
3	3	11	100	-6.1	0	0	0	0	0	0	0	0
3	3	12	100	-6.2	0	0	0	0	0	0	0	0
3	3	13	100	-6.4	0	0	0	0	0	0	0	0
3	3	14	100	-5.3	0	0	0	1	0	0	0	0
3	3	15	100	-6.1	0	0	0	0	0	0	0	0
3	3	16	100	-6.6	0	0	0	1	0	0	0	0
3	3	`17	100	-6.3	0	0	0	0	0	0	0	0
3	3	18	100	-6.3	0	0	0	0	0	0	0	0
3	4	1	100	-5.9	0	0	0	0	0	0	0	0
3	4	2	100	-6.1	0	0	0	0	0	0	0	0
3	4	3	100	-6.3	0	0	0	0	0	0	0	0
3	4	4	100	-5.4	0	0	0	0	0	0	0	0
3	4	5	100	-6.7	1	0	0	0	0	0	0	0
4	5	1	100	-5.1	0	0	0	0	0	0	0	0
4	5	2	100	-6.3	0	0	0	0	0	0	0	0
4	5	3	100	-5.1	0	0	0	0	0	0	0	0
