# Supplementary material for: The in-tissue molecular architecture of β-amyloid pathology in the mammalian brain
Source: Nat Commun. 2023 May 17;14:2833. doi: 10.1038/s41467-023-38495-5 (PMC10192217; doi:10.1038/s41467-023-38495-5)
Supplement: Supplementary file 12 — Source Data [file 41467_2023_38495_MOESM12_ESM.xlsx]

## Sheet: Sheet1
Figure 6a
Membrane	In-tissue Aβ	Ex vivo Aβ
4.7512	5.4617	8.0031
4.9415	4.5726	9.6446
5.7711	5.3553	8.7555
5.2553	4.9333	12.449
5.4558	5.0602	10.26
5.0496	3.3355	10.536
4.4999	3.0505	7.5862
4.2934	2.8343	9.1283
5.82	3.3746	11.238
4.8366	5.0782	9.8346
5.4205	5.0273	9.5804
5.3668	3.5811	6.7647
4.8725	3.4371	11.633
5.3385	3.0359	9.1283
5.1353	3.9583	10.473
4.9415	3.742	9.0018
4.9044	4.4962	11.059
5.0496	3.2264	7.1598
4.9415	2.4709	9.2239
4.7355	2.8931	7.9685
5.1626	3.4857	10.032
5.5886	3.2623	9.6004
5.0911	2.7717	8.3627
5.1076	4.9139	9.4605
4.8192	4.155	13.236
5.6404	4.5864	13.147
5.26	4.591	10.652
4.7003	5.17	8.7416
4.8092	4.8482	6.6126
4.79	4.9782	6.6232
5.351	4.2809	9.4196
4.1751	4.4143	10.7
5.0023	4.6295	8.0637
4.5628	4.5884	9.2464
4.8974	3.8335	9.391
4.6833	4.3909	10.624
4.8482	5.6088	9.5098
5.0573	4.5787	8.3448
5.0932	4.2192	9.4402
5.0573	3.9439	8.8406
4.9252	4.1324	8.9958
5.0272	3.1022	9.8498
5.0375	3.1936	7.9688
4.6935	3.9483	7.8243
4.9149	4.1814	7.1582
4.9916	3.3088	8.1912
4.9171	3.0536	7.449
5.1563	4.3503	6.8198
5.2949	4.7335	11.535
4.7363	3.8359	13.864
5.017	4.4355	12.179
5.1514	3.6407	8.6569
4.8366	4.467	8.892
5.0161	4.7473	7.0674
5.017	4.2347	8.912
4.6072	3.2438	8.5893
5.135	4.4983	8.8709
4.7821	6.485	8.5028
4.5884	3.7564	9.6182
4.6635	4.1746	8.541
4.9063	3.4699	8.3996
4.3195	3.9707	8.1189
5.3124	3.9323	8.9078
5.1507	4.8177	9.2565
5.2075	4.164	9.7611
5.1672	4.806	9.5928
5.4032	5.1085	8.0842
5.0842	4.9158	7.6855
5.4308	6.8485	7.9123
4.8479	5.2557	9.588
5.2713	7.1097	9.1679
5.1934	4.2874	7.8168
4.7443	3.0742	8.867
4.9607	3.396	7.3913
4.7564	6.9771	7.6133
4.9986	7.0611	9.5275
4.9371	5.3689	9.3275
5.1957	4.3909	10.437
5.3853	5.9323	13.271
4.7117	6.5034	14.775
5.1076	3.4309	14.859
4.8578	3.8934	9.8261
4.8828	4.0379	7.5084
4.7112	3.3411	7.7434
4.9892	3.62	9.4484
4.786	3.0992	8.55
4.9927	5.5421	9.7546
5.0911	6.9755	11.994
4.7548	7.0243	9.7984
5.1474	3.7018	13.475
5.1414	3.9536	9.0681
4.7087	3.5178	7.7784
4.8366	5.1934	8.0599
4.9438	4.7156	8.7771
5.1772	4.931	8.8281
4.9796	4.8366	7.4339
5.3584	4.5165	9.1452
5.0449	4.8948	8.902
5.0764	7.2652	11.566
4.8521	6.8789	9.0913
5.3841	6.7272	9.6026
5.3179	7.8123	9.2441
5.286	8.0784	9.7965
4.7501	7.5952	11.013
5.1005	4.5874	10.275
4.4911	4.914	12.782
4.9296	5.6611	11.06
5.0954	6.9135	10.53
5.116	6.9745	12.116
5.0651	4.6592	10.138
5.13	3.8802	9.5491
5.4745	5.8112	13.043
5.2127	4.5289	13.096
5.472	5.4118	14.133
4.8192	4.9523	8.0868
5.135	6.6784	8.1646
4.4172	4.8166	7.2549
5.1376	5.4006	10.36
5.23	4.5405	9.325
4.6577	6.9681	9.5378
5.435	6.5785	8.6382
5.2395	6.5692	9.2391
5.1713	9.5584	9.027
4.8192	8.5912	8.0784
4.957	8.2103	7.6271
4.9796	7.1611	7.8168
4.9796	6.4256	13.292
5.1912	7.9844	12.2
5.2991	4.5356	11.115
4.9937	4.5051	8.9878
5.0782	3.9197	7.592
4.9221	4.9158	6.6482
4.534	4.9937	8.2218
5.01	4.5165	8.4884
4.9419	4.2414	7.8066
5.5106	4.2606	5.7841
5.1474	4.3265	5.7371
5.319	3.2145	6.1526
5.1275	4.1147	9.2903
5.2695	4.243	7.8359
5.5035	3.4567	8.328
5.3619	3.0359	5.8072
5.0718	3.9796	5.6404
5.2622	3.3059	6.5034
5.2204	4.2042	10.903
4.9053	3.4675	9.7037
5.135	3.6174	10.301
5.0876	4.5009	9.0377
4.8249	3.9654	9.4855
4.8331	4.4811	10.454
5.0249	5.3269	9.4427
5.2565	3.6503	8.3686
4.8658	4.1814	11.076
5.3522	4.8235	10.845
4.8703	3.4186	8.3526
4.7807	4.7885	8.6908
4.3744	5.1446	8.4135
5.0887	5.7105	5.0634
5.2476	5.6155	7.3618
5.2165	5.445	5.5678
4.5833	5.3728	5.8445
5.2589	4.8448	7.3239
4.7229	7.6271	6.5639
5.1514	6.4311	8.8709
4.5474	7.8615	8.6569
5.0496	6.5528	9.5157
5.2024	6.6794	8.2775
5.2069	5.9007	7.8063
	6.245	6.6464
	6.8979	8.9017
	5.2921	7.4342
	6.4724	9.2343
	5.1609	9.3471
	7.3038	8.7169
	9.8315	9.8743
	9.9218	10.303
	8.2222	7.4368
	6.2029	7.5936
	6.0056	7.9264
	6.2544	7.4128
	6.9499	8.198
	6.6263	8.718
	9.4948	8.524
	6.6108	9.1283
	6.0324	7.1901
	6.1255	8.5047
	6.5271	8.4799
	5.8329	12.082
	5.5678	11.958
	4.3653	12.04
	4.534	8.2993
	5.2173	6.1791
	5.3658	7.0372
	4.8158	7.0076
	5.1514	6.9229
	6.4169	5.733
	5.924	9.785
	4.0823	10.075
	5.9492	10.684
	6.0564	9.1283
	6.0891	7.93
	10.751	7.1901
	9.5564	6.9229
	8.4799	6.8143
	6.0196	6.9708
	6.0254	8.1036
	6.8581	8.848
	5.3004	7.3114
	6.3051	9.1916
	4.6517	8.8667
	6.5124	10.315
	6.5163	12.122
	6.101	12.293
	6.2876	10.449
	7.9134	8.6306
	7.9674	8.9384
	7.9016	9.1883
	8.1992	14.081
	7.6855	14.178
	6.7053	13.778
	5.2365	14.051
	5.9649	14.424
	5.9038	10.631
	4.9838	13.368
	5.0754	12.029
	6.4077	7.7134
	4.9749	10.057
	7.5094	10.043
	6.9755	10.132
	5.4519	9.3898
	6.2109	8.8056
	6.218	7.5006
	6.3509	8.1422
	6.4296	8.9919
	7.7392	9.0454
	6.5296	8.2818
	6.396	7.8087
	7.6366	7.6794
	6.7025	8.5281
	5.2316	8.0946
	7.072	7.4027
	6.5892	10.826
	5.417	11.65
	5.388	10.655
	6.2124	6.5214
	3.9251	8.5445
	8.1028	7.5541
	7.8463	12.529
	5.9706	11.857
	8.5212	7.8311
	9.3558	7.6084
	8.5124	10.678
	6.3062	8.8098
	5.9669	11.972
	7.6173	12.312
	6.5282	12.312
	6.0907	6.9892
	6.2816	10.655
	6.4311	9.7121
	7.4188	12.054
	7.0694	12.305
	7.3293	9.6357
	8.1671	12.729
	7.8359	11.258
	6.6193	14.065
	6.8796	8.7193
	8.112	8.0897
	7.6492	9.4748
	6.4318	9.0975
	6.3173	7.7482
	5.5611	6.6752
	5.5031	8.1568
	5.6192	8.2424
	4.5051	6.6404
	4.9386	8.6271
	4.624	8.3979
	4.6072	7.1582
	4.5004	8.6587
	5.4205	10.361
	5.5082	5.9962
	6.2409	11.486
	6.2244	12.709
	6.4547	11.614
	7.2572	9.9371
	7.4891	8.3195
	7.7386	10.706
	7.5828	9.0291
	7.5566	8.4357
	6.4677	7.885
	7.4055	12.75
	7.5578	14.973
	7.5736	13.421
	7.0102	8.0294
	6.7968	7.7991
	8.781	8.9041
	10.145	9.625
	10.266	9.4414
	8.73	8.0808
	7.0958	13.287
	6.1984	12.556
	6.9905	11.347
	7.2349	9.3034
	5.8241	8.8962
	6.4926	8.2126
	4.9927	5.0449
	5.1849	4.9796
	6.8485	3.622
	7.4036	15.015
	6.7366	13.737
	5.4157	13.161
	5.5374	10.283
	5.3728	11.634
	4.1454	14.421
	3.7942	9.6752
	4.6683	13.018
	6.0949	12.247
	5.7606	7.7988
	5.9007	7.7095
	5.6092	8.006
	5.8573	8.6141
	5.8047	15.268
	4.8376	15.598
	5.6838	15.601
	6.1579	6.9203
	4.517	8.4607
	4.5273	11.471
	4.8041	11.124
	7.3226	10.283
	7.3574	8.5876
	7.3523	8.5399
	5.3514	8.7252
	5.924	15.554
	6.2259	16.033
	5.9728	14.503
	5.8047	8.0047
	4.0674	6.6808
	5.0754	7.9415
	6.0521	7.1817
	6.4023	7.6069
	4.7241	8.9329
	4.763	11.725
	5.2672	12.612
	5.924	11.513
	5.2956	10.526
	7.2649	8.3212
	7.151	12.373
	7.8767	7.2852
	8.2049	10.724
	4.8429	10.922
	5.4467	7.4049
	5.388	11.416
	5.1099	11.816
	4.8026	13.362
	5.9958	7.0076
	5.2987	7.9344
	5.7785	12.792
	5.3004	7.1608
	3.7769	7.1412
	3.7775	7.5736
	4.0129	13.473
	5.2615	12.719
	5.4144	12.628
	5.5703	8.5047
	4.8216	3.7214
	5.1849	3.42
	5.7493	3.6961
	4.8941	12.013
	5.8888	11.118
	5.1849	8.826
	4.5587	3.8865
	5.2437	5.8186
	5.0496	3.1793
	3.8886	15.8
	4.1875	10.815
	4.7216	9.2023
	5.0473	7.4653
	5.5992	5.4514
	5.4174	7.2349
	5.9759	8.9183
	4.6592	19.445
	5.4312	18.03
	4.5628	12.975
	4.5986	8.0653
	4.3135	7.1412
	6.1852	17.376
	5.9477	14.563
	5.2788	10.336
	4.2956	13.561
	4.8838	8.2222
	5.3863	19.16
	5.2739	16.241
	4.4228	7.7821
	5.2316	15.409
	5.0616	17.426
	5.069	11.616
	4.7958	12.631
	4.4712	19.477
	4.1182	12.748
	4.4117	11.504
	5.5552	8.4616
	6.3065	12.331
	5.9098	8.1613
	5.3689	6.9755
	6.0044	7.5451
	5.8072	12.88
	4.0725	13.364
	4.7767	13.375
	4.7438	13.096
	6.3553	13.766
	5.7886	7.8003
	5.7886	8.3851
	5.3004	8.034
	4.8026	7.2262
	5.6937	7.3303
	7.1621	7.9797
	7.9841	16.621
	7.5606	14.542
	8.8606	15.78
	7.4027	8.174
	8.6887	7.7871
	5.7203	8.328
	4.5557	7.3574
	4.6977	6.581
	3.6771	7.8359
	3.8705	8.2789
	3.8212	8.8543
	4.6442	8.0865
	4.6938	13.156
	5.417	11.464
	4.8521	12.723
	5.0842	12.361
	4.6517	11.781
	4.9386	10.034
	5.1414	7.2533
	6.156	7.3191
	5.7472	7.0455
	5.4592	7.0938
	5.4312	6.9449
	5.659	6.5955
	5.5812	7.9788
	4.6938	8.4135
	4.5045	9.3147
	4.4665	8.8202
	4.6255	9.0619
	6.9889	8.4246
	8.3708	9.1126
	6.5842	8.0842
	6.5439	8.4841
	4.3572	8.2945
	7.403	9.0949
	5.8888	9.2307
	4.6482	8.8762
	5.388	8.7424
	5.2557	8.2222
	6.0355	12.494
	6.3616	9.5393
	6.7439	9.7886
	7.404	9.4308
	6.3376	5.6937
	8.4601	7.8135
	6.4427	10.988
	9.2828	12.815
	10.302	11.178
	10.478	12.659
	7.6443	10.882
	7.2028	8.9586
	7.4982	12.109
	7.3828	13.201
	5.886	12.458
	8.6951	11.238
	7.9397	12.039
	5.4519	12.727
	7.1021	12.244
	7.5252	15.779
	7.5252	11.379
	6.8073	11.739
	7.9685	14.775
	7.7159	13.173
	8.1062	10.515
	7.744	10.664
	6.7933	8.9332
	5.8441	12.353
	3.6252	10.114
	6.1973	9.2403
	6.3891	9.0052
	6.87	7.6571
	6.621	9.8953
	6.2876	9.6357
	6.3979	7.8921
	5.5488	9.6732
	6.0541	9.9465
	5.2788	9.3385
	6.5471	7.3875
	6.4055	9.2208
	11.581	10.757
	9.9782	8.333
	9.7905	8.4288
	7.744	10.316
	6.4048	6.459
	7.6785	6.6302
	6.4169	8.7488
	6.7747	10.453
	6.4372	9.7599
	5.7862	8.0758
	6.8523	8.2367
	7.1979	8.7145
	2.8177	7.3217
	3.2946	8.9549
	2.6755	7.0052
	3.1561	9.5046
	2.9697	7.5193
	6.927	9.3715
	8.2719	7.8377
	7.0515	11.463
	7.9609	9.5784
	6.4839	10.057
	5.4174	10.623
	4.3443	9.0562
	4.6113	10.566
	6.0386	8.4543
	5.2708	8.9518
	6.5952	8.2945
	5.6155	8.1373
	5.7862	8.5349
	6.1244	8.0915
	6.3938	7.6149
	5.5589	8.0923
	5.9864	7.8243
	7.8302	8.006
	5.1172	7.9591
	7.7784	7.8829
	6.8157	9.05
	6.3938	8.4246
	7.8852	8.6501
	8.9384	8.0703
	7.5491	9.3606
	6.7443	12.714
	6.1484	11.781
	7.9609	11.902
	3.8554	13.011
	4.0467	11.605
	4.2408	11.306
	6.9654	9.7829
	6.9755	9.2722
	6.2105	9.8515
	4.5045	14.996
	5.6138	14.237
	5.6776	15.894
	6.2697	9.7822
	7.2554	8.4357
	6.8707	8.9622
	8.5773	11.669
	7.1011	11.405
	6.5339	10.675
	4.2875	10.165
	4.3867	8.867
	5.801	7.8676
	4.3712	7.4148
	4.4201	3.8546
	4.1341	2.0844
	4.1182	3.0197
	3.8994	10.727
	3.5258	9.3361
	4.6683	7.6145
	4.517	5.1787
	4.8448	6.0332
	8.7418	9.1525
	8.3652	8.1117
	8.0165	9.5376
	7.2517	9.4288
	6.2289	9.8852
	5.9598	6.4276
	8.4232	3.7533
	8.0075	6.4279
	6.84	11.58
	7.0608	9.9257
	6.489	9.0827
	5.179	8.2342
	7.3719	8.2228
	8.5609	7.795
	8.9479	7.1833
	8.7005	4.8636
	8.6763	12.526
	7.2401	11.601
	8.2591	10.425
	7.195	8.8001
	5.659	9.0443
	9.5584	6.5654
	7.5168	6.5361
	9.5373	7.4514
	7.8138	7.6503
	6.8554	9.4222
	7.0425	7.3936
	5.6346	8.3003
	6.3051	3.8264
	6.5414	8.2226
	7.6207	10.434
	6.6994	6.7584
	7.4669	10.28
	6.2199	15.035
	5.7281	7.7681
	6.9195	8.6226
	4.7512	10.374
	4.5787	16.396
	4.8235	11.922
	5.5975	13.076
	5.8429	5.9143
	6.8516	5.7852
	7.3003	5.1974
	9.713	14.682
	8.3675	13.048
	4.1948	7.3884
	5.9331	8.1629
	5.9891	8.8327
	5.4644	4.7138
	7.0076	9.5915
	8.2365	7.9926
	7.7095	7.51
	6.1977	7.7091
	6.0949	9.1715
	5.9015	10.999
	6.396	8.7434
	5.4827	7.996
	4.8376	13.552
	3.8799	8.9683
	4.446	11.594
	5.01	9.2151
	5.4454	6.9711
	4.4983	12.367
	4.786	9.3361
	5.7606	10.112
	4.6918	10.898
	5.0805	10.166
	5.564	9.8939
	5.9539	8.5433
	4.5474	5.4436
	6.0614	8.0451
	6.5439	5.8239
	5.9078	5.1544
	7.9123	8.9399
	6.0749	3.443
	5.6776	5.79
	5.2024	5.8723
	6.3321	9.2189
	6.0579	6.3508
	5.814	8.4552
	7.152	7.795
	6.7481	5.4497
	6.2124	6.2628
	6.3818	3.5405
	5.9649	5.8796
	6.6531	9.7519
	7.4819	8.4546
	7.2313	6.0332
	6.7619	5.7037
	5.7194	6.5013
	6.061	5.2251
	5.7862	6.4327
	6.5246	8.1447
	5.9078	6.3255
	6.558	5.8058
	6.6263	5.8343
	6.5271	8.0027
	4.6194	12.327
	4.7635	9.7382
	4.3476	6.3214
	6.0845	12.136
	5.628	8.7027
	5.7411	11.956
	4.3114	8.3955
	5.2951	8.685
	5.9347	9.025
	4.9895	13.108
	5.01	12.441
	5.6673	6.9585
	5.7574	10.45
	5.8047	9.815
	4.8366	4.7456
	5.1496	11.936
	5.9587	10.198
	4.6918	12.31
	5.2046	5.2813
	5.5979	6.1144
	4.4948	5.9364
	8.9447	13.946
	8.7856	10.796
	9.5923	8.616
	4.4392	8.3537
	6.7311	9.5041
	6.93	7.0894
	6.063	6.3722
	6.0262	10.626
	6.1179	9.3016
	5.3863	4.0611
	6.0784	5.2453
	5.2271	6.3675
	6.4753	8.3505
	6.4169	7.1045
	6.7536	6.8116
	6.8304	13.572
	6.581	14.275
	5.9649	11.986
	6.0413	4.4729
	5.9962	3.729
	5.9958	4.2516
	7.1149	7.0158
	6.1704	5.6582
	4.3524	3.118
	6.7035	9.73
	7.0422	11.179
	7.5606	11.213
	6.5927	6.6371
	7.4678	3.4058
	6.9449	8.1563
	5.7015	7.1332
	3.7837	4.6166
	4.2104	10.686
	7.1901	5.879
	7.4383	7.3548
	8.3831	7.3422
	4.9485	5.6029
	5.4591	9.0842
	5.2132	11.01
	5.9797	10.891
	5.2666	9.9487
	5.1449	14.199
	4.5582	9.0842
	6.9229	8.017
	5.9347	10.251
	6.3652	16.318
	7.6535	11.29
	7.0002	11.784
	6.531	3.8259
	6.3873	3.7388
	4.3503	3.3761
	6.0891	10.773
	7.6339	10.524
	6.8948	12.178
	5.388	5.9047
	5.1446	6.2494
	5.9958	5.9047
	7.4355	5.0453
	6.1522	5.0559
	6.5785	4.7921
	5.3962	10.701
	6.2409	10.898
	6.5034	8.8191
	5.9794	7.7681
	4.6442	9.8644
	5.448	11.405
	6.5328	9.09
	6.7192	5.9047
	7.6474	6.6102
	5.0496	9.6537
	5.186	9.6764
	4.3373	13.591
	5.2476	5.2952
	6.2188	8.3953
	5.9915	10.066
	6.006	3.9565
	5.4776	3.625
	4.2314	3.3885
	7.5109	10.925
	7.2067	9.6747
	8.206	10.409
	5.3212	10.481
	4.2303	8.2145
	7.0422	4.6738
	8.1442	5.5305
	8.2789	9.3912
	7.9945	13.491
	7.1166	10.291
	6.7961	11.409
	8.55	7.5492
	8.9518	11.06
	7.1441	8.8952
	6.3424	7.6156
	7.1166	9.8614
	6.377	9.0591
	5.886	6.2575
	6.0351	10.066
	5.1414	8.6471
	7.2294	4.8359
	7.659	11.623
	8.1786	8.1874
	5.7411	6.7488
	5.5252	8.3021
	4.6407	8.7058
	5.618	9.2466
	6.3873	4.5838
	4.7409	7.4206
	4.629	7.0227
	4.7171	10.031
	5.5252	11.659
	6.0005	6.577
	5.6685	11.918
	4.2967	10.802
	5.5979	8.8201
	5.2615	7.6744
	5.4088	7.7509
	6.4778	10.287
	7.3812	6.4279
	5.1568	12.322
	5.9234	7.7509
	6.3173	8.9361
	6.23	8.7523
	7.3329	12.496
	7.398	8.3505
	6.0891	13.168
	6.0056	14.702
	5.9492	7.421
	5.4118	5.1054
	5.2316	4.9145
	7.3926	4.8261
	7.0621	4.7746
	6.677	5.6885
	7.0608	6.8994
	6.2225	6.9624
	7.9415	6.236
	7.8207	11.113
	8.3731	12.09
	6.447	16.15
	5.3658	9.8839
	6.8188	6.8258
	6.2289	7.1486
	5.0226	3.3761
	4.6113	2.4722
	7.1166	2.4632
	7.243	2.5994
	6.9179	3.7549
	5.9931	3.3223
	4.957	4.2523
	5.6238	3.8631
	8.3392	3.5558
	8.3972	8.6191
	4.6431	9.752
	5.2361	8.1357
	4.8216	7.6145
	5.1405	11.024
	4.2303	10.865
	7.5156	8.9995
	3.0727	6.4734
	3.3967	12.921
	7.6173	10.929
	8.1743	10.937
	6.9889	9.003
	6.4201	11.355
	6.6752	7.8115
	10.068	6.8689
	6.9654	9.4654
	6.828	8.6114
	7.4484	9.8485
	6.5927	7.1346
	6.0718	8.3537
	6.2439	9.1269
	7.4049	8.8978
	7.8302	12.463
	7.7979	13.433
	5.0782	15.675
	4.3454	11.355
	5.8541	8.7541
	5.6338	10.432
	7.7892	8.7365
	6.2708	11.423
	5.8935	3.1558
	6.1731	2.6047
	5.0212	10.225
	5.733	10.237
	4.9419	3.2824
	7.1745	8.106
	6.927	11.405
	7.8493	9.4132
	5.1428	8.776
	4.2081	8.4304
	5.2739	9.0827
	4.4983	4.3266
	6.9246	9.3246
	7.8645	8.1456
	5.4827	10.159
	5.5269	12.822
	5.0468	11.206
	6.4691	18.324
	7.5383	12.037
	5.1049	9.5491
	6.0784	8.2763
	4.3626	4.5502
	3.918	4.8691
	4.3049	3.0899
	9.5721	10.329
	8.1209	9.3705
	8.6887	11.791
	4.8366	9.8164
	7.1641	9.894
	5.4248	10.038
	4.517	8.9792
	3.9281	9.9825
	3.7018	9.5941
	7.555	4.3698
	6.3376	3.4195
	4.9674	3.9372
	3.9884	6.3214
	3.9042	11.141
	3.8402	10.466
	7.4969	3.3616
	7.9759	2.7867
	6.7189	2.406
	7.3038	8.8985
	5.82	7.1275
	6.7588	7.0827
	4.3049	10.796
	4.8852	10.034
	5.0842	13.264
	4.6072	8.9007
	5.8525	11.016
	5.6512	8.5194
	4.408	10.357
	5.9794	6.9403
	4.1358	8.3021
	5.2806	8.4811
	5.3793	6.236
	5.4248	7.4581
	6.1442	14.768
	5.659	12.609
	7.1588	5.2462
	7.4078	6.0148
	6.737	8.7714
	6.7909	8.8159
	6.2727	6.4723
	7.1047	12.663
	6.1427	6.0241
	6.9755	10.119
	5.1754	9.3625
	5.9571	6.4161
	8.066	3.8606
	8.9815	8.8901
	7.2469	8.3116
	5.7203	7.7896
	6.4143	7.3695
	6.6193	8.3955
	6.23	9.24
	5.3462	9.5842
	5.4248	7.8743
	5.4088	8.6804
	4.728	8.7091
	6.4169	6.6016
	6.5339	9.2685
	7.5006	7.9557
	4.7707	4.3037
	5.1609	8.2043
	5.0971	8.376
	7.3034	7.9555
	7.7022	14.418
	7.3761	7.4535
	4.725	7.0879
	5.9724	14.918
	6.1244	10.159
	6.9057	5.4222
	6.8853	11.212
	4.9782	11.063
	9.8688	12.312
	9.5165	7.2121
	8.4157	7.8724
	9.0949	8.3154
	9.6483	13.99
	9.8124	13.915
	4.9324	13.915
	3.9884	13.337
	5.2316	14.84
	4.9631	9.5491
	5.0473	11.58
	4.3744	15.807
	6.3616	8.8191
	7.1231	9.6774
	5.7951	8.8191
	6.3017	4.8856
	7.1901	9.0205
	7.315	12.74
	6.1916	13.021
	6.5735	11.09
	5.9553	13.704
	5.6908	14.869
	6.1552	12.154
	6.9892	12.957
	9.5196	6.7324
	6.773	12.339
	10.001	8.5052
	6.0254	10.77
	6.5721	10.021
	6.9889	5.2046
	7.3675	15.173
	5.772	5.9047
	6.5439	7.9623
	8.0331	11.282
	6.9889	3.338
	6.6277	3.0406
	6.703	3.113
	5.9598	12.079
	5.8301	12.87
	6.7032	8.9937
	7.3268	12.07
	7.3239	13.304
	8.7005	13.825
	7.8087	11.483
	6.6626	11.673
	6.6404	7.8481
	7.3478	3.2583
	8.5503	4.3378
	8.5146	10.112
	7.1768	3.9029
	6.8188	3.1558
	8.2561	2.2415
	7.2678	11.95
	8.2993	9.6484
	9.1659	12.642
	9.8498	10.913
	9.0311	9.1548
	6.1655	9.6365
	6.8668	6.7231
	6.3616	6.9961
	4.8914	6.7522
	6.1095	10.26
	5.0175	10.486
	11.295	13.367
	9.8667	3.7162
	6.1731	2.4425
	6.0005	5.194
	4.2303	12.534
	6.7443	10.404
	6.657	11.965
	5.8039	8.2439
	5.388	7.6522
	6.5496	6.3756
	7.1402	11.853
	8.0683	11.132
	7.4074	13.038
	7.5615	12.362
	9.3114	12.74
	10.86	7.3328
	9.5165	13.108
	10.97	8.4826
	8.4918	6.5798
	7.2067	7.0158
	8.8437	6.5987
	6.9169	6.0521
	6.9889	11.762
	8.5568	8.5062
	6.4311	7.5492
	6.5792	9.8531
	6.5692	9.4294
	4.2934	7.9464
	4.3732	10.232
	6.6686	7.9287
	6.8554	4.913
	6.7885	15.024
	7.5736	12.082
	7.6882	7.3457
	6.1072	8.3949
	6.6404	7.7699
	6.9825	9.5181
	7.835	8.6915
	6.8414	7.1893
	7.8024	8.1698
	6.2943	10.402
	6.4398	7.1268
	6.5034	8.6023
	6.961	8.2145
	5.9931	5.568
	5.2948	11.601
	6.3376	9.5315
	6.1492	8.323
	5.3238	5.4222
	5.5611	7.2202
	6.4329	6.4825
	5.8055	6.6838
	5.2173	7.0676
	6.2883	4.7573
	7.5754	6.9721
	6.2544	12.398
	8.6208	8.9455
	5.5879	4.8329
	5.5741	9.6385
	7.4644	6.4266
	5.8397	5.9916
	5.351	2.7793
	5.5235	3.1352
	5.3728	10.113
	4.5582	11.88
	5.814	8.7777
	5.3518	6.5057
	5.5027	8.36
	5.3233	8.0391
	3.6413	12.502
	4.8405	10.137
	5.2316	7.5756
	6.9087	10.804
	6.7719	9.3791
	5.746	10.021
	3.3627	8.8434
	4.2496	8.0662
	4.243	8.1504
	5.2921	12.553
	6.2525	16.205
	4.2397	9.2553
	6.0208	15.807
	5.7602	13.813
	7.5936	19.132
	3.7942	9.9399
	4.5536	9.2687
	4.9618	8.5358
	4.4536	13.991
	4.3781	8.7251
	4.1046	5.68
	6.1373	10.463
	5.9078	8.2144
	7.4757	10.231
	7.6001	6.7653
	6.459	5.2147
	7.0452	9.8447
	7.8302	10.583
	7.4841	4.6609
	6.8796	7.0553
	5.8812	13.314
	4.8943	10.729
	5.7362	14.269
	7.2245	5.4623
	5.8253	6.2628
	5.1318	6.7584
	5.9649	8.623
	6.9358	9.1548
	6.9576	5.4574
	7.1585	11.206
	5.6904	9.9615
	5.5745	12.249
	4.4117	11.527
	4.4481	8.6191
	6.2932	5.2914
	8.2106	7.8368
	7.8123	6.4516
	5.5825	6.843
	7.673	12.611
	7.6803	10.201
	5.4758	8.4176
	6.2248	10.034
	6.784	11.1
	5.0496	9.2292
	3.4753	8.5977
	8.1646	9.4254
	6.6808	8.7523
	6.4139	14.264
	7.2194	13.234
	5.481	8.5973
	5.0081	9.2117
	5.0221	5.8728
	6.0911	9.6314
	5.2686	7.643
	5.4758	6.1636
	7.7292	7.7248
	6.7453	9.4475
	5.9145	8.9459
	6.2484	4.9038
	5.5791	12.173
	6.7939	13.021
	3.9174	10.776
	5.0975	11.24
	3.6503	12.18
	5.0432	13.18
	6.7995	8.1729
	5.4775	7.1451
	3.1649	5.2478
	3.081	7.6853
	3.0474	7.9168
	5.6974	5.6261
	5.5509	8.1883
	6.5271	8.5973
	5.692	9.6996
	5.2096	9.7472
	5.4993	8.9098
	6.7035	5.8602
	6.3021	13.169
	5.0049	10.583
	6.8225	9.4503
	7.5006	9.1201
	6.3021	10.035
	7.7159	7.6668
	7.2187	8.4518
	5.4737	7.9018
	5.4312	5.5472
	6.1939	8.6191
	7.7485	5.1787
	3.6258	9.8614
	3.3544	9.8614
	3.4911	9.7959
	6.9842	7.2131
	6.6808	9.5579
	6.9903	7.8633
	5.8888	4.9568
	7.496	8.0861
	7.7219	5.9682
	6.9175	4.947
	6.925	11.684
	7.1768	12.684
	7.3986	6.9721
	7.23	15.836
	6.6854	9.6994
	7.6464	10.981
	7.208	8.3953
	5.8621	8.5692
	6.9745	12.388
	4.1477	4.2799
	3.5837	2.9275
	4.6295	3.3012
	4.015	10.974
	3.7339	11.684
	4.2176	10.535
	5.4105	8.4938
	5.6809	7.6182
	5.8144	8.0894
	5.4105	6.2703
	4.9974	13.369
	5.2672	8.6811
	4.276	8.7058
	5.1849	8.3505
	5.8732	7.0553
	3.8364	8.0983
	4.1133	8.4304
	3.1527	9.1724
	4.4775	9.24
	4.6482	9.2087
	5.0725	4.4001
	4.7635	7.8438
	7.5476	5.4929
	8.4808	9.1734
	6.6277	5.6398
	5.6884	5.6789
	6.9179	6.632
	5.2987	12.526
	5.5229	14.428
	6.0254	6.7522
	5.3216	11.536
	5.9587	9.1339
	5.5875	4.2735
	7.0213	10.737
	4.5562	13.632
	5.9575	6.4817
	7.0508	11.42
	5.8039	9.1525
	5.9508	10.128
	4.5004	6.2703
	6.1133	8.7672
	5.5552	12.472
	6.0691	8.6191
	3.62	10.776
	3.7769	8.6811
	3.8886	9.2756
	5.0602	7.888
	3.6892	10.694
	4.6723	6.4848
	5.5678	10.19
	6.8741	13.183
	6.3814	6.6528
	5.9038	11.173
	6.0552	11.308
	6.9449	7.888
	6.7061	9.3705
	5.733	5.0582
	4.8177	10.404
	4.9707	8.9399
	3.7564	10.566
	6.1863	15.897
	6.0521	8.1112
	5.2739	7.5315
	3.3397	11.005
	6.5952	7.3131
	6.9493	15.477
	4.4307	11.016
	5.9669	6.3751
	6.1488	8.4272
	5.4878	8.8593
	5.4878	14.051
	5.1957	12.613
	4.7975	11.682
	6.6359	6.9912
	6.4201	11.44
	5.1264	10.09
	4.7374	7.6708
	3.8657	8.4154
	6.1863	8.4001
	6.3332	10.148
	5.9649	8.5433
	6.0324	9.5371
	5.0658	6.3547
	6.6436	6.3595
	5.2096	10.183
	5.7574	5.2251
	5.5373	3.0887
	4.9819	3.5474
	6.489	4.0941
	5.9291	12.061
	5.3124	9.4637
	7.2028	7.0438
	5.9571	13.122
	6.507	9.6697
	6.1916	5.0642
	7.0621	13.449
	6.046	10.925
	6.7719	5.2454
	5.9145	8.3921
	6.4329	9.2553
	6.2783	6.3214
	6.1473	11.516
	5.2459	9.0809
	7.2864	4.666
	6.5842	12.584
	6.8741	10.292
	4.7782	9.1546
	4.7635	10.808
	7.0306	8.2137
	6.2514	8.72
	6.2764	12.741
	6.4271	5.9727
	5.5509	10.882
	3.6835	3.1314
	5.2365	3.2577
	4.4053	4.5233
	5.5589	7.2548
	5.472	8.7523
	7.4584	9.6996
	6.8414	11.85
	6.5696	10.673
	6.6512	8.3697
	6.2259	8.1101
	5.5979	9.4709
	5.3982	8.176
	7.2318	8.2876
	6.3938	6.841
	6.3638	5.4868
	5.5509	7.8949
	5.1464	7.0701
	4.8104	5.592
	4.2529	7.0948
	4.9039	6.6016
	5.1405	7.8753
	7.9923	5.9157
	7.0621	7.9141
	6.1438	8.3253
	7.4719	9.0905
	7.9468	9.3476
	7.8449	8.541
	6.4926	4.308
	7.0173	8.7283
	4.4607	10.426
	5.5589	7.527
	6.4724	11.1
	5.7277	10.256
	5.8506	7.0704
	4.8578	12.162
	6.3327	11.584
	5.924	10.422
	7.8663	10.193
	8.4992	9.7959
	6.7014	9.0443
	6.1863	16.717
	5.01	13.465
	5.3763	8.1948
	7.404	19.015
	4.8646	18.672
	4.6693	18.871
	5.0418	10.832
	5.8072	8.1156
	6.1072	7.3826
	5.6685	12.978
	6.1316	12.079
	5.8329	12.506
	5.884	12.047
	5.6776	10.264
	6.4201	6.9601
	6.7992	9.4503
	5.1222	7.5154
	7.7204	4.0513
	4.786	8.4176
	5.1382	5.7295
	4.9039	10.796
	4.5726	11.244
	6.4165	9.2234
	6.3361	12.44
	8.324	4.6609
	5.0984	8.106
	5.3632	8.4304
	5.9398	9.815
	7.5094	11.141
	7.2067	6.886
	7.6977	7.6568
	4.0286	10.664
	3.762	10.664
	5.1754	7.3826
	4.8216	8.5668
	4.629	10.222
	5.0324	9.0063
	7.1376	11.405
	5.1713	10.925
	5.5875	15.626
	3.8517	13.483
	4.3872	11.832
	4.7072	8.8901
	4.0604	11.98
	4.6818	10.913
	4.0953	11.25
	3.2264	6.8262
	3.5969	9.1471
	3.4819	10.389
	4.7753	9.887
	4.7885	6.0345
	4.8607	5.0853
	5.2379	8.0636
	4.9139	12.636
	5.0262	11.724
	5.9477	13.367
	6.6485	11.536
	5.4454	11.724
	5.9477	10.925
	5.7886	6.3233
	4.8376	13.178
	6.0324	13.597
	5.4331	7.2525
	5.0226	11.986
	5.2401	7.5015
	5.6992	10.535
	7.1725
	3.4868
	4.0458
	3.7942
	5.2002
	6.6969
	5.8621
	7.4283
	7.3964
	7.6809
	8.0133
	6.9543
	6.9435
	7.4841
	7.4182
	7.9515
	5.3282
	5.4053
	4.629
	8.0031
	7.3494
	7.3162
	7.0091
	6.6896
	6.1217
	4.2738
	4.003
	5.3124
	5.3619
	5.3689
	6.4894
	5.4205
	4.6938
	5.1172
	3.373
	3.9536
	5.2828
	6.2783
	6.7109
	6.9624
	4.8858
	5.1772
	4.8852
	4.6875
	5.2553
	5.4267
	3.9005
	5.5975
	5.6838
	5.8734
	5.4312
	5.0893
	4.788
	4.5628
	5.8621
	5.1849
	4.7072
	4.786
	4.4409
	4.3626
	4.125
	4.9695
	5.1446
	5.448
	5.5031
	4.8646
	4.3438
	5.6776
	5.3146
	4.9685
	4.6803
	5.4312
	5.1704
	5.4611
	6.1351
	5.2229
	4.4885
	4.4962
	6.1704
	5.5146
	7.5084
	6.621
	6.5214
	7.0853
	5.8272
	5.0533
	5.5273
	6.0949
	5.9161
	4.4355
	5.8685
	5.2739
	5.8812
	6.3121
	5.8456
	6.0208
	5.8047
	4.9749
	6.5714
	4.9324
	4.8177
	5.2334
	5.2172
	7.1725
	7.8003
	7.9908
	6.2987
	6.4724
	5.0338
	7.1572
	7.4569
	7.3494
	6.2097
	6.1939
	6.2063
	7.0422
	6.598
	7.2697
	6.5511
	6.7823
	7.555
	5.9962
	6.5819
	5.7537
	5.0212
	4.5971
	4.3572
	6.0614
	6.3062
	6.8153
	5.9518
	5.6508
	4.808
	6.2813
	6.926
	6.4434
	6.5955
	5.0897
	6.3376
	8.3215
	9.4523
	6.0972
	4.9876
	7.7871
	5.5442
	6.0749
	6.9905
	6.692
	6.5582
	6.8352
	6.5414
	7.6715
	5.6636
	7.4342
	10.086
	7.9016
	7.3446
	7.2868
	6.2063
	8.505
	8.1278
	6.3476
	5.2244
	8.9614
	9.6454
	8.5795
	5.2806
	4.1925
	5.0824
	8.9479
	8.5609
	6.7937
	5.7105
	6.239
	6.93
	6.4547
	6.3583
	7.3574
	7.2031
	7.0146
	7.9037
	7.2729
	6.7091
	7.0991
	7.5606
	6.9229
	6.957
	5.1862
	4.6844
	6.507
	7.7298
	7.1885
	5.9351
	6.925
	7.0012
	5.4604
	7.6571
	7.8957
	9.1329
	6.514
	6.1179
	6.9538
	6.9499
	6.7823
	7.2031
	6.0603
	6.4077
	5.4967
	6.6793
	5.8732
	5.7866
	5.4248
	6.1939
	5.7655
	5.0301
	6.0355
	5.4312
	6.2798
	5.0782
	5.8657
	4.2414
	5.3093
	4.8192
	6.887
	6.3376
	5.5273
	7.4014
	7.1588
	6.737
	6.671
	7.7134
	6.7909
	8.8074
	7.3073
	4.7943
	7.9665
	5.6776
	6.1803
	7.8957
	7.9016
	7.7883
	7.7046
	8.7661
	8.3711
	5.54
	5.733
	6.7854
	6.5264
	6.0568
	5.1446
	5.1076
	6.0911
	6.6633
	7.1179
	7.9261
	8.006
	5.7015
	5.9993
	6.5181
	5.4865
	4.9143
	4.7556
	5.3422
	5.5678
	4.808
	6.5282
	5.7277
	5.1496
	6.0099
	6.8707
	6.4343
	5.1713
	5.3689
	6.156
	5.5061
	6.066
	6.6969
	4.1454
	4.8756
	5.3343
	5.6225
	5.4592
	4.6678
	4.307
	4.3821
	4.2259
	5.1496
	4.7807
	5.5488
	5.9951
	5.3212
	6.8925
	5.3146
	5.8657
	5.9759
	5.9958
	5.4639
	6.7992
	5.7606
	3.8267
	4.4016
	5.6673
	5.0681
	5.0096
	7.1768
	7.5983
	6.5806
	6.7609
	6.3062
	6.251
	5.0934
	5.3426
	5.8047
	6.0922
	6.9681
	6.7854
	5.7108
	4.5966
	4.3287
	4.5045
	4.3114
	3.8802
	6.3065
	6.9905
	5.8621
	7.7988
	7.301
	6.2529
	3.6776
	5.4312
	5.0496
	5.2694
	5.7785
	5.2779
	4.5375
	3.7936
	4.7171
	4.931
	4.725
	5.5703
	7.1467
	7.4509
	6.773
	6.0891
	5.2024
	5.6932
	5.5975
	6.2816
	5.7801
	4.6252
	5.6904
	5.2934
	4.1998
	4.5191
	4.3097
	4.5587
	4.5562
	4.1324
	7.5318
	6.9543
	7.3745
	4.4591
	4.7473
	4.3114
	5.4088
	5.8429
	6.2097
	5.9133
	6.1655
	5.8689
	4.4228
	4.3915
	4.8026
	5.4088
	6.8881
	6.7217
	5.7537
	4.2612
	7.1875
	5.7642
	7.5927
	8.156
	5.8816
	6.7074
	6.1977
	5.3238
	6.9708
	6.2943
	6.8043
	5.351
	5.1988
	4.8092
	4.8104
	4.8104
	5.5421
	5.6155
	5.8689
	5.3789
	5.2065
	6.345
	6.4811
	6.2708
	5.5214
	6.3361
	5.0921
	5.3706
	6.8581
